# Supplementary material for: Aeromonas salmonicida binds α2-6 linked sialic acid, which is absent among the glycosphingolipid repertoires from skin, gill, stomach, pyloric caecum, and intestine
Source: Virulence. 2022 Oct 7;13(1):1741–51. doi: 10.1080/21505594.2022.2132056 (PMC9553145; doi:10.1080/21505594.2022.2132056)
Supplement: Supplemental Material [file KVIR_A_2132056_SM1884.zip]

Archive with 3 entries (2 files):
- supplementary/
- supplementary/SI.pdf
- supplementary/SII.pdf
